# Supplementary material for: Natural Lipid Extracts as an Artificial Membrane for Drug Permeability Assay: In Vitro and In Silico Characterization
Source: Pharmaceutics. 2023 Mar 10;15(3):899. doi: 10.3390/pharmaceutics15030899 (PMC10053807; doi:10.3390/pharmaceutics15030899)
Supplement: Supplementary file 1 [file pharmaceutics-15-00899-s001.zip]

Archive with 1 entries (1 files):
- pharmaceutics-2219241-supplementary.xlsx
