# Supplementary material for: Natural Lipid Extracts as an Artificial Membrane for Drug Permeability Assay: In Vitro and In Silico Characterization
Source: Pharmaceutics. 2023 Mar 10;15(3):899. doi: 10.3390/pharmaceutics15030899 (PMC10053807; doi:10.3390/pharmaceutics15030899)
Supplement: Supplementary file 1 [file pharmaceutics-15-00899-s001.zip › pharmaceutics-2219241-supplementary.xlsx]

## Sheet: TS1 - Predicted data
Table S1.		Predicted data for the 32 compounds
			ChemAxon/Marvin1					ACD Labs/Percepta2							RDKit3
No	SMILES	Compound Name	pKa,acid, strongest (-)	pKa,base, strongest (-)	clogP (-)a	clogDpH7.4 (-)b	TPSA (Å2)c	clogSpH7.4 (-)d	Pe,Caco-2 (pH 7.4) (10-6 cm/s)e	LogBB (-)f	Pe, jejunum (10-4 cm/s)g	Max. passive absorption (%)h	Contribution transcell. route (%)i	Contribution paracell. route (%)j	SP3 Fraction (-)k	Num. Amide Bonds (-)	Num. Aromatic Carbocycles (-)	Num. Aromatic Heterocycles (-)	Num. Aromatic Rings (-)	Num. Atoms (-)	Num. Heavy Atoms (-)	Num. H-bond acceptors (-)	Num. H-bond donors (-)	Num. Heteroatoms (-)	Num. Heterocycles (-)	Num. Rotatable Bonds (-)	Num. Rings (-)	Num. Saturated Rings (-)	Phi (-)l	Exact Mol Weight (g/mol)	Labute Accessable Surface Area (Å2)	Van der Waals Surface Area (Å2)
1	C1CC(CCC1NCC2=C(C(=CC(=C2)Br)Br)N)O.Cl	ambroxol	9.01		2.65	1.04	58.3	-1.13	8.48	0.6	1.6	98.64	97.21	2.79	0.538462	0	1	0	1	36	18	3	3	5	0	3	2	1	5.06421	375.979	124.399	16.157
2	C1CCC2(C1)CC(=O)N(C(=O)C2)CCCCN3CCN(CC3)C4=NC=CC=N4.Cl	buspirone	7.62		1.78	1.35	69.4	-2.12	140.59	0.29	7.19	100	100	0	0.714286	2	0	1	1	59	28	6	0	7	3	6	4	3	5.8968	385.248	166.66	4.89991
3	C1CN(CCN1CCOCC(=O)O)[C@@H](C2=CC=CC=C2)C3=CC=C(C=C3)Cl.Cl.Cl	cetirizine	7.42	3.59	0.87	0.65	53	-1.62	13.5	-0.31	5.36	99.99	99.98	0.02	0.380952	0	2	0	2	52	27	4	1	6	1	8	3	1	7.23726	388.155	164.659	9.84339
4	C[C@@H]1C[C@H]2[C@@H]3CCC4=CC(=O)C=C[C@@]4([C@]3([C@H](C[C@@]2([C@]1(C(=O)CO)O)C)O)F)C	dexamethasone			1.68	1.68	94.8	-3.77	30.39	0.01	6.37	100	99.99	0.01	0.727273	0	0	0	0	57	28	5	3	6	0	2	4	3	4.15069	392.2	163.872	15.3196
5	CCCCOC1=NC2=CC=CC=C2C(=C1)C(=O)NCCN(CC)CC	dibucaine	9.04		3.7	2.05	54.46	-1.78	90.44	0.56	7.07	100	99.98	0.02	0.5	1	1	1	2	54	25	4	1	5	1	10	2	0	7.66624	343.226	149.932	14.9536
6	C1=C(N=C(S1)N=C(N)N)CSCCC(=NS(=O)(=O)N)N	famotidine	8.38	9.29	-1.95	-2.67	175.83	-1.59	0.27	-0.06	0.05	16.91	0.47	99.53	0.375	0	0	1	1	35	20	6	4	12	1	7	1	0	6.19158	337.045	124.286	17.201
7	CC(C)C(=O)NC1=CC(=C(C=C1)[N+](=O)[O-])C(F)(F)F	flutamide			3.27	3.27	72.24	-3.67	123.82	-0.05	8.76	100	100	0	0.363636	1	1	0	1	30	19	3	1	8	0	3	1	0	4.12765	276.072	106.117	5.31679
8	CC1CC2=CC=CC=C2N1NC(=O)C3=CC(=C(C=C3)Cl)S(=O)(=O)N	indapamide		8.85	2.64	2.63	92.5	-3.67	37.19	-0.23	6.98	100	99.98	0.02	0.1875	1	2	0	2	40	24	4	2	8	1	3	3	0	4.24804	365.06	144.788	0
9	C1=CC(=C(C(=C1)Cl)Cl)C2=C(N=C(N=N2)N)N	lamotrigine	5.89		1.93	1.91	90.71	-4.07	13.39	-0.37	4.97	99.99	99.6	0.4	0	0	1	1	2	23	16	5	2	7	1	1	2	0	2.80469	255.008	101.402	11.4673
10	CC1=C(C=CN=C1CS(=O)C2=NC3=CC=CC=C3N2)OCC(F)(F)F	lansoprazole	4.16	9.35	3.03	3.03	67.87	-3.97	113.93	-0.87	7.87	100	100	0	0.25	0	1	2	3	39	25	4	1	9	2	5	3	0	4.7553	369.076	143.263	9.72084
11	C[C@@H](CN1C2=CC=CC=C2SC3=C1C=C(C=C3)OC)CN(C)C	levomepromazine	9.42		4.25	2.24	15.71	-3.08	142.72	0.98	7.68	100	100	0	0.368421	0	2	0	2	47	23	4	0	4	1	5	3	0	4.83014	328.161	142.794	14.5367
12	CC(C)NCC(COC1=CC=C(C=C1)CCOC)O.CC(C)NCC(COC1=CC=C(C=C1)CCOC)O.[C@@H]([C@H](C(=O)O)O)(C(=O)O)O	metoprolol	9.67		1.76	-0.47	50.72	0.57	8.53	0.35	1.9	99.24	97.93	2.07	0.6	0	1	0	1	44	19	4	2	4	0	9	1	0	7.481	267.183	115.287	19.897
13	C1=CC=C(C=C1)C(=O)C2=CC=CC(=C2N)CC(=O)N	nepafenac			2.08	2.08	86.18	-2.85	9.35	-0.45	3.94	99.96	99.67	0.33	0.0666667	1	2	0	2	33	19	3	2	4	0	4	2	0	3.61227	254.106	110.586	11.4673
14	C1C(=O)NC2=C(C=C(C=C2)[N+](=O)[O-])C(=N1)C3=CC=CC=C3	nitrazepam	2.65	11.7	2.55	2.55	84.6	-3.82	105.21	-0.33	8.25	100	99.99	0.01	0.0666667	1	2	0	2	32	21	4	1	6	1	2	3	0	3.19263	281.08	119.837	5.31679
15	CCN1C=C(C(=O)C2=CC(=C(C=C21)N3CCNCC3)F)C(=O)O	norfloxacin	8.7	5.58	-0.97	-0.97	72.88	-2.64	0.61	-0.08	0.1	29.16	83.46	16.54	0.375	0	1	1	2	41	23	5	2	7	2	3	3	1	4.0396	319.133	131.684	19.8903
16	CC1=CC2=C(S1)NC3=CC=CC=C3N=C2N4CCN(CC4)C.Cl.O.O	ondansetron	7.24		3.39	3.16	30.87	-2.01	86.73	0.01	6.62	100	99.89	0.11	0.352941	0	1	1	2	42	22	5	1	5	3	0	4	1	3.39023	312.141	134.637	15.1166
17	CCN1C=C(C(=O)C2=CC(=C(N=C21)N3CCNCC3)F)C(=O)O	enoxacin	8.6	5.31	-1.02	-1.03	85.77	-2.52	0.72	-0.18	0.1	30.22	74.21	25.79	0.4	0	0	2	2	40	23	6	2	8	3	3	3	1	3.99417	320.128	130.904	19.8903
18	CC(C1=NC(=NC(=C1/C=C/[C@@H](O)C[C@@H](O)CC(=O)[O-])C2=CC=C(C=C2)F)N(S(=O)(=O)C)C)C.CC(C1=NC(=NC(=C1/C=C/[C@@H](O)C[C@@H](O)CC(=O)[O-])C2=CC=C(C=C2)F)N(S(=O)(=O)C)C)C.[Ca+2]	rosuvastatin		4	1.92	-1.24	140.92	-0.76	0.67	-0.94	0.18	47.91	99.85	0.15	0.409091	0	1	1	2	60	33	8	2	11	1	10	2	0	8.64281	480.161	191.848	20.1141
19	CN1C=NC2=C1C(=O)N(C(=O)N2C)C	caffeine			-0.55	-0.55	58.44	-0.83	70.81	0.02	8.04	100	99.88	0.12	0.375	0	0	2	2	24	14	6	0	6	2	0	2	0	1.60226	194.08	79.029	4.5671
20	C1=COC(=C1)CNC2=CC(=C(C=C2C(=O)O)S(=O)(=O)N)Cl	furosemide		4.25	1.75	-1.25	122.63	-0.89	1	-1.3	0.19	48.25	98.34	1.66	0.0833333	0	1	1	2	32	21	5	3	9	1	5	2	0	4.21431	330.008	124.922	14.8405
21	CO/N=C(/C1=CC=CO1)\C(=O)N[C@H]2[C@@H]3N(C2=O)C(=C(CS3)COC(=O)N)C(=O)[O-].[Na+]	cefuroxime		2.96	-0.9	-4.38	173.76	0.37	0.18	-2	0.01	2.23	78.71	21.29	0.3125	3	0	1	1	44	29	10	2	13	3	7	3	1	5.77142	423.062	167.193	34.9431
22	CC(CCC1=CC=CC=C1)NCC(C2=CC(=C(C=C2)O)C(=O)N)O.Cl	labetalol	9.8	8.05	1.89	1.26	95.58	-1.33	2.07	0.62	0.67	88.08	96.02	3.98	0.315789	1	2	0	2	48	24	4	4	5	0	8	2	0	6.3463	328.179	141.683	21.2635
23	CC(C)CC1=CC=C(C=C1)C(C)C(=O)O	ibuprofen		4.85	3.84	1.34	37.3	-0.27	41.27	-1.2	7.11	100	99.99	0.01	0.461538	0	1	0	1	33	15	1	1	2	0	4	1	0	3.89314	206.131	90.9418	5.10653
24	CC\1=C(C2=C(/C1=C\C3=CC=C(C=C3)S(=O)C)C=CC(=C2)F)CC(=O)O	sulindac		4.09	2.93	-0.18	54.37	-2.69	32.84	-0.67	6.14	100	99.99	0.01	0.15	0	2	0	2	42	25	2	1	5	0	4	3	0	4.6801	356.088	147.519	5.10653
25	C12S(=O)(=O)NN=C(C)C=1C=CC(Cl)=C2Cl	PGY0072		5.76	1.8	1.58	58.53	-3.34	103.49	-0.94	8.95	100	99.99	0.01	0.125	0	1	0	1	21	15	3	1	7	1	0	2	0	2.40695	263.953	96.9381	0
26	CN1C(=C(C2=CC=CC=C2S1(=O)=O)O)C(=O)NC3=CC=CC=N3	piroxicam	3.79	4.76	0.6	-1.52	99.6	-0.58	3.3	-1.58	0.9	93.4	99.73	0.27	0.0666667	1	1	1	2	36	23	5	2	8	2	2	3	0	3.53038	331.063	132.499	10.4233
27	C1=CC(=CC=C1C(=N)N)OCCCOC2=CC=C(C=C2)C(=N)N	propamidine	12.1		1.36	-3.46	118.2	-0.82	0.37	-0.3	0.07	23.45	0	100	0.176471	0	2	0	2	43	23	4	4	6	0	8	2	0	5.57223	312.159	134.591	20.9411
28	CCOC(=O)[C@H](CCC1=CC=CC=C1)N[C@@H](C)C(=O)N2[C@H]3CCC[C@H]3C[C@H]2C(=O)O	ramipril	5.2	3.75	1.47	-0.18	95.94	0.26	8.83	0.44	4.26	99.97	99.99	0.01	0.608696	1	1	0	1	62	30	5	2	7	1	9	3	2	7.47581	416.231	177.326	14.7433
29	CC1=CC(=NO1)NS(=O)(=O)C2=CC=C(C=C2)N	sulfamethoxazole		6.16	0.79	0	98.22	-1.49	3.03	-0.46	0.9	93.43	98.98	1.02	0.1	0	1	1	2	28	17	5	2	7	1	3	2	0	2.76237	253.052	98.4693	10.2568
30	C1=CC=C(C=C1)C2(C(=O)NC(=O)N2)C3=CC=CC=C3	phenytoin		8.49	2.15	2.11	58.2	-3.7	81.02	-0.21	8.33	100	99.99	0.01	0.0666667	3	2	0	2	31	19	2	2	4	1	2	3	1	2.56088	252.09	110	5.31679
31	CC(C)C(CCCN(C)CCC1=CC(=C(C=C1)OC)OC)(C#N)C2=CC(=C(C=C2)OC)OC.Cl	verapamil	9.68		5.04	2.79	63.95	-3.37	136.37	0.64	6.74	100	100	0	0.518519	0	2	0	2	71	33	6	0	6	0	13	2	0	9.86844	454.283	198.569	23.8474
32	CC(=O)CC(C1=CC=CC=C1)C2=C(C3=CC=CC=C3OC2=O)O	warfarin		5.56	2.74	0.94	63.6	-1.53	34.1	-1.05	6.25	100	99.99	0.01	0.157895	0	2	1	3	39	23	4	1	4	1	4	3	0	3.97703	308.105	132.552	9.52368
1Marvin, version: 20.10; https://chemaxon.com/products/marvin/. Accessed on Jan 24, 2023. ChemAxon Ltd., Budapest, Hungary.
2ACD/Labs Percepta, version: 2019.1.0; https://www.acdlabs.com/products/percepta/. Accessed: Jan 24, 2023.Advanced Chemistry Development, Inc., Toronto, Canada
3RDKit, version: 2022.03.5; https://rdkit.org. Accessed: on Jan 24, 2023.
acalc. logarithm of partition coefficient (lipophilicity)
bcalc. logarithm of distribution coefficient at pH 7.4 (pH dependent lipophilicity)
ctopological polar surface area
dcalc. logarithm of solubility at pH 7.4
epredicted effective permeability through Caco-2 cells
fpredicted logarithm of blood/plasma ratio in brain
gpredicted effective permeability in the jejunal part of gastrointestinal tract
hpredicted maximal passive absorption
ipredicted contribution of transcellular route to passive absorption process
jpredicted contribution of paracellular route to passive absorption process
kthe fraction of SP3 hybridized C atoms
lthe Phi value of the molecule

## Sheet: TS2 - Measured data
Table S2.		Measured data (permeability, Pe, logPe) for the 32 compounds on 6 lipid extracts as artificial membranes (n=3)
			Brain Polar				Brain total				Heart Polar				Heart total				Liver Polar				Liver total
No	SMILES	Compound Name	Mean Pe (10-6 cm/s)	SD Pe (10-6 cm/s)	Mean logPe (-)	SD logPe (-)	Mean Pe (10-6 cm/s)	SD Pe (10-6 cm/s)	Mean logPe (-)	SD logPe (-)	Mean Pe (10-6 cm/s)	SD Pe (10-6 cm/s)	Mean logPe (-)	SD logPe (-)	Mean Pe (10-6 cm/s)	SD Pe (10-6 cm/s)	Mean logPe (-)	SD logPe (-)	Mean Pe (10-6 cm/s)	SD Pe (10-6 cm/s)	Mean logPe (-)	SD logPe (-)	Mean Pe (10-6 cm/s)	SD Pe (10-6 cm/s)	Mean logPe (-)	SD logPe (-)
1	C1CC(CCC1NCC2=C(C(=CC(=C2)Br)Br)N)O.Cl	ambroxol	47	4.93	-4.33	0.05	38	4.42	-4.43	0.05	61.77	6.64	-4.21	0.05	40	3.49	-4.4	0.04	54.45	4.5	-4.26	0.04	54	6.12	-4.27	0.05
2	C1CCC2(C1)CC(=O)N(C(=O)C2)CCCCN3CCN(CC3)C4=NC=CC=N4.Cl	buspirone	61.96	4.38	-4.21	0.03	32.41	1.53	-4.49	0.02	64.73	4.97	-4.19	0.03	31.73	1.2	-4.5	0.02	57.04	1.91	-4.24	0.01	35.1	1.48	-4.45	0.02
3	C1CN(CCN1CCOCC(=O)O)[C@@H](C2=CC=CC=C2)C3=CC=C(C=C3)Cl.Cl.Cl	cetirizine	11.67	1.45	-4.94	0.06	7.07	2.88	-5.18	0.21	10.27	2.51	-5	0.1	1.64	0.07	-5.78	0.02	18.43	0.47	-4.73	0.01	19.04	0.39	-4.72	0.01
4	C[C@@H]1C[C@H]2[C@@H]3CCC4=CC(=O)C=C[C@@]4([C@]3([C@H](C[C@@]2([C@]1(C(=O)CO)O)C)O)F)C	dexamethasone	14.23	3.38	-4.86	0.11	9.67	1.8	-5.02	0.08	11.68	0.5	-4.93	0.02	3.28	0.17	-5.48	0.02	27.7	2.5	-4.56	0.04	26.91	4.87	-4.57	0.08
5	CCCCOC1=NC2=CC=CC=C2C(=C1)C(=O)NCCN(CC)CC	dibucaine	64.95	6.13	-4.19	0.04	40.24	4.23	-4.4	0.05	48.61	1.71	-4.31	0.02	37.28	12.04	-4.44	0.13	39.92	7.88	-4.4	0.09	28.64	9.73	-4.56	0.16
6	C1=C(N=C(S1)N=C(N)N)CSCCC(=NS(=O)(=O)N)N	famotidine	0,33*	0.01	-6.48	0.01	0,34*	0	-6.47	0	0,34*	0	-6.47	0	0,33*	0	-6.49	0	0,33*	0	-6.49	0	0,33*	0.01	-6.48	0.01
7	CC(C)C(=O)NC1=CC(=C(C=C1)[N+](=O)[O-])C(F)(F)F	flutamide	58.14	13.18	-4.24	0.11	35.51	2.45	-4.45	0.03	50.28	9.11	-4.3	0.08	41.76	13.81	-4.4	0.16	29.35	6.86	-4.54	0.1	47.85	4.44	-4.32	0.04
8	CC1CC2=CC=CC=C2N1NC(=O)C3=CC(=C(C=C3)Cl)S(=O)(=O)N	indapamide	6.6	1.22	-5.19	0.08	5.22	0.92	-5.29	0.08	5.37	1.46	-5.28	0.11	2.04	0.15	-5.69	0.03	16.89	1.31	-4.77	0.03	24.47	1.5	-4.61	0.03
9	C1=CC(=C(C(=C1)Cl)Cl)C2=C(N=C(N=N2)N)N	lamotrigine	10.11	1.83	-5	0.08	11.22	3.48	-4.96	0.14	7.46	2.44	-5.14	0.13	3.98	0.46	-5.4	0.05	14.97	2.77	-4.83	0.08	41.34	2.4	-4.38	0.03
10	CC1=C(C=CN=C1CS(=O)C2=NC3=CC=CC=C3N2)OCC(F)(F)F	lansoprazole	26.57	1.39	-4.58	0.02	28.6	2.74	-4.54	0.04	18	4.46	-4.74	0.1	21.92	6.61	-4.67	0.15	24.43	5.94	-4.62	0.11	61.94	10.41	-4.21	0.08
11	C[C@@H](CN1C2=CC=CC=C2SC3=C1C=C(C=C3)OC)CN(C)C	levomepromazine	15.13	3.44	-4.83	0.07	15.8	2.43	-4.89	0.16	6.57	1.23	-5.2	0.06	13.15	1.62	-4.9	0.04	28.52	22.67	-4.63	0.33	3,7*	0.19	-5.43	0.02
12	CC(C)NCC(COC1=CC=C(C=C1)CCOC)O.CC(C)NCC(COC1=CC=C(C=C1)CCOC)O.[C@@H]([C@H](C(=O)O)O)(C(=O)O)O	metoprolol	8.49	1.88	-5.08	0.09	10.8	0.92	-4.97	0.04	10.96	0.5	-4.96	0.02	9.07	0.49	-5.04	0.02	13.17	11.56	-4.71	0.06	40.1	1.04	-4.4	0.01
13	C1=CC=C(C=C1)C(=O)C2=CC=CC(=C2N)CC(=O)N	nepafenac	21.34	2.2	-4.67	0.04	24.44	1.25	-4.61	0.02	25.93	3.95	-4.59	0.06	18.8	3.67	-4.73	0.09	38.58	17.44	-4.44	0.18	72.92	2.9	-4.14	0.02
14	C1C(=O)NC2=C(C=C(C=C2)[N+](=O)[O-])C(=N1)C3=CC=CC=C3	nitrazepam	21.51	3.17	-4.67	0.07	34.07	1.94	-4.47	0.02	28.59	2.14	-4.54	0.03	35.07	1.66	-4.46	0.02	25.4	2.68	-4.6	0.05	55.56	2.71	-4.26	0.02
15	CCN1C=C(C(=O)C2=CC(=C(C=C21)N3CCNCC3)F)C(=O)O	norfloxacin	0,50*	0.02	-6.3	0.02	0,49*	0.02	-6.31	0.02	1.59	0.32	-5.8	0.09	0,54*	0	-6.27	0	7.17	6.36	-5.28	0.45	0,5*	0.02	-6.3	0.02
16	CC1=CC2=C(S1)NC3=CC=CC=C3N=C2N4CCN(CC4)C.Cl.O.O	ondansetron	19.6	4.04	-4.71	0.1	23.49	3.56	-4.63	0.07	13.69	1.37	-4.86	0.04	9.85	1.3	-5.01	0.06	25.69	4.49	-4.59	0.07	57.25	3.98	-4.24	0.03
17	CCN1C=C(C(=O)C2=CC(=C(N=C21)N3CCNCC3)F)C(=O)O	enoxacin	7.58	1.3	-5.12	0.07	4.48	1.23	-5.36	0.12	3.7	0.7	-5.44	0.08	0.4	0.35	-6.23	0.04	3.49	0.15	-5.46	0.02	4.25	0.53	-5.37	0.05
18	CC(C1=NC(=NC(=C1/C=C/[C@@H](O)C[C@@H](O)CC(=O)[O-])C2=CC=C(C=C2)F)N(S(=O)(=O)C)C)C.CC(C1=NC(=NC(=C1/C=C/[C@@H](O)C[C@@H](O)CC(=O)[O-])C2=CC=C(C=C2)F)N(S(=O)(=O)C)C)C.[Ca+2]	rosuvastatin	0,48*	0.02	-6.32	0.02	0,46*	0.02	-6.33	0.02	0,46*	0.02	-6.33	0.02	0,48*	0.01	-6.32	0.01	0,48*	0.01	-6.32	0.01	0,48*	0.02	-6.32	0.02
19	CN1C=NC2=C1C(=O)N(C(=O)N2C)C	caffeine	2.97	0.22	-5.53	0.03	1.96	0.2	-5.71	0.04	4.19	0.96	-5.39	0.1	2.62	0.76	-5.59	0.13	11.3	0.87	-4.95	0.03	20.28	3.07	-4.7	0.06
20	C1=COC(=C1)CNC2=CC(=C(C=C2C(=O)O)S(=O)(=O)N)Cl	furosemide	0,37*	0.01	-6.43	0.01	0,38*	0	-6.42	0	0,38*	0	-6.42	0	0,32*	0	-6.49	0.01	0,32*	0	-6.49	0.01	0,37*	0.01	-6.43	0.01
21	CO/N=C(/C1=CC=CO1)\C(=O)N[C@H]2[C@@H]3N(C2=O)C(=C(CS3)COC(=O)N)C(=O)[O-].[Na+]	cefuroxime	1.14	0.05	-5.94	0.02	1.28	0.16	-5.89	0.06	1,28*	0.16	-5.89	0.06	1.25	0.16	-5.91	0.06	7.1	2.82	-5.17	0.16	1,14*	0.05	-5.94	0.02
22	CC(CCC1=CC=CC=C1)NCC(C2=CC(=C(C=C2)O)C(=O)N)O.Cl	labetalol	22.21	2.11	-4.65	0.04	15.05	2.41	-4.83	0.07	8.38	0.73	-5.08	0.04	5.37	0.68	-5.27	0.05	18.97	1.84	-4.72	0.04	37.95	3.94	-4.42	0.05
23	CC(C)CC1=CC=C(C=C1)C(C)C(=O)O	ibuprofen	7.64	0.7	-5.12	0.04	8.97	0.53	-5.05	0.03	24.23	4.14	-4.62	0.07	17.28	1.39	-4.76	0.04	25.14	6.26	-4.61	0.11	28.98	3.57	-4.54	0.05
24	CC\1=C(C2=C(/C1=C\C3=CC=C(C=C3)S(=O)C)C=CC(=C2)F)CC(=O)O	sulindac	0,51*	0.01	-6.29	0.01	0,44*	0.01	-6.36	0.01	0,44*	0.01	-6.36	0.01	0,52*	0.01	-6.28	0.01	0,52*	0.01	-6.28	0.01	0,51*	0.01	-6.29	0.01
25	C12S(=O)(=O)NN=C(C)C=1C=CC(Cl)=C2Cl	PGY0072	4.23	0.6	-5.38	0.06	3.23	0.66	-5.5	0.09	4.67	1.77	-5.35	0.15	4.26	1.89	-5.4	0.18	12.21	0.72	-4.91	0.03	22.25	5.29	-4.66	0.1
26	CN1C(=C(C2=CC=CC=C2S1(=O)=O)O)C(=O)NC3=CC=CC=N3	piroxicam	2.35	0.57	-5.64	0.11	3.57	0.16	-5.45	0.02	3.5	0.79	-5.46	0.09	1.92	1.69	-5.54	0.07	10.28	0.77	-4.99	0.03	16.33	1.13	-4.79	0.03
27	C1=CC(=CC=C1C(=N)N)OCCCOC2=CC=C(C=C2)C(=N)N	propamidine	0,76*	0	-6.12	0	0,73*	0.01	-6.13	0.01	0,73*	0.01	-6.13	0.01	0,76*	0.04	-6.12	0.02	0,76*	0.04	-6.12	0.02	0,76*	0	-6.12	0
28	CCOC(=O)[C@H](CCC1=CC=CC=C1)N[C@@H](C)C(=O)N2[C@H]3CCC[C@H]3C[C@H]2C(=O)O	ramipril	0,86*	0.02	-6.07	0.01	0,86*	0.02	-6.07	0.01	0,98*	0	-6.01	0	0,87*	0.12	-6.07	0.06	2.23	0.67	-5.67	0.14	4.59	1.21	-5.35	0.12
29	CC1=CC(=NO1)NS(=O)(=O)C2=CC=C(C=C2)N	sulfamethoxazole	0,16*	0	-6.79	0	0,17*	0	-6.77	0	1.1	0.25	-5.97	0.1	0.42	0.37	-6.21	0.06	1.14	0.13	-5.94	0.05	1.59	0.54	-5.82	0.16
30	C1=CC=C(C=C1)C2(C(=O)NC(=O)N2)C3=CC=CC=C3	phenytoin	27.21	3.23	-4.57	0.05	35.31	5.15	-4.46	0.06	38.36	5.9	-4.42	0.07	14.71	3.49	-4.84	0.1	34.58	2.45	-4.46	0.03	44.7	3.18	-4.35	0.03
31	CC(C)C(CCCN(C)CCC1=CC(=C(C=C1)OC)OC)(C#N)C2=CC(=C(C=C2)OC)OC.Cl	verapamil	34.41	6.71	-4.47	0.09	60.01	2.04	-4.22	0.01	11.51	2.7	-4.95	0.11	42.68	8.46	-4.38	0.08	25.06	3.27	-4.6	0.06	46.41	1.88	-4.33	0.02
32	CC(=O)CC(C1=CC=CC=C1)C2=C(C3=CC=CC=C3OC2=O)O	warfarin	0.47	0.82	-5.85	0	2.43	0.2	-5.62	0.04	3.25	0.74	-5.5	0.11	0.29	0.51	-6.05	0	7.48	2.25	-5.14	0.15	13.92	2.97	-4.86	0.09
*compound could not be detected at the acceptor side, Pe (and log Pe) values were calculated based on limit of detection

## Sheet: TS3 - LOD-LOQ
Table S3.		Limit of detection (LOD) and limit of quantification (LOQ) for compounds not detectable at the acceptor side
Compound Name	LOD (μM)1	LOQ (μM)2
famotidine	1.77874	5.39012
levomepromazine	0.6	1.99
norloxacin	0.91542	2.774
rosuvastatin	0.571696	1.73241
furosemide	0.399676	1.21114
cefurexime	1.16756	3.53806
sulindac	0.461661	1.39897
propamidine	3.16219	9.5824
ramipril	1.18042	3.57704
sulfamethoxazole	1.05	3.48
1Limit of detection; LOD = 3×(standard deviation of repeated samples)/(slope of calibration curve)
2Limit of quantification; LOQ = 3×(standard deviation of repeated samples)/(slope of calibration curve)
